# Supplementary material for: Effect of Nanog overexpression on the metastatic potential of a mouse melanoma cell line B16-BL6
Source: Mol Cell Biochem. 2021 Mar 4;476(7):2651–61. doi: 10.1007/s11010-021-04110-8 (PMC8192392; doi:10.1007/s11010-021-04110-8)
Supplement: Supplementary file 1 — Supplementary material 1 (XLSX 11 kb) [file 11010_2021_4110_MOESM1_ESM.xlsx]

## Sheet: Supple1
S1 Table. Primers used in qRT–PCR
Gene	Forward primer	Reverse primer
Nanog	ATGCCTGCAGTTTTTCATCC	GAGGCAGGTCTTCAGAGGAA
MMP2	ACAAGTGGTCCGCGTAAAGT	GTAAACAAGGCTTCATGGGGG
MMP9	GCAGAGGCATACTTGTACCG	TGATGTTATGATGGTCCCACTTG
TGF-β1	ATACCAACTATTGCTTCAGCTCCACAG	GTACTGTGTGTCCAGGCTCCAAATAT
GAPDH	TGTGTCCGTCGTGGATCTGA	CCTGCTTCACCACCTTCTTGA
HIF1α	TCAAGTCAGCAACGTGGAAG	TATCGAGGCTGTGTCGACTG
RPL13α	AGGGGCAGGTTCTGGTATTG	TGTTGATGCCTTCACAGCGT
